# Supplementary material for: Fe3N Nanoparticle-Encapsulated N-Doped Carbon Nanotubes on Biomass-Derived Carbon Cloth as Self-Standing Electrocatalyst for Oxygen Reduction Reaction
Source: Nanomaterials (Basel). 2023 Aug 28;13(17):2439. doi: 10.3390/nano13172439 (PMC10489878; doi:10.3390/nano13172439)
Supplement: Supplementary file 1 [file nanomaterials-13-02439-s001.zip]

Archive with 1 entries (1 files):
- nanomaterials-2550359-supplementary.pdf
